# Supplementary material for: SlACO1 and SlGARP Regulate Hormone-Mediated Metabolic Profiles in Tomato Fruit
Source: Int J Mol Sci. 2026 Jan 21;27(2):1078. doi: 10.3390/ijms27021078 (PMC12842259; doi:10.3390/ijms27021078)
Supplement: Supplementary file 1 [file ijms-27-01078-s001.zip]

Archive with 2 entries (2 files):
- Supplementary Figures.pdf
- Tables S1-S7.xls
