# Supplementary material for: SlACO1 and SlGARP Regulate Hormone-Mediated Metabolic Profiles in Tomato Fruit
Source: Int J Mol Sci. 2026 Jan 21;27(2):1078. doi: 10.3390/ijms27021078 (PMC12842259; doi:10.3390/ijms27021078)
Supplement: Supplementary file 1 [file ijms-27-01078-s001.zip › Tables S1-S7.xls]

## Sheet: Table S1
Table S1 Primers were used in this study.
genes	Forward (5'-3')	Reverse(5'-3')
SlACO1	TGCGCCATCTTCCTACTTCTAA	ACTTTCCTCTGCCTCTTTTTCA	Positive identification
SlGARP	ACTTCTATACTCTCATTTTCACCA	GACATATTAGATGAAAACAGAAAG
SlACO1	GCACTTTCTTCTTGCGCCATCT	TCACCTCTCTGTATTCTTCGTC	RT-qPCR
SlGARP	AGAAGTATGGACCAGGAAGC	CAACATTTTTGGCAGAAGAA
actin	GTCCTCTTCCAGCCATCCA	ACCACTGAGCACAATGTTACCG
SlACO1 (VIGS)	ATACAGACGCAGGAGGC	GCATGGGAGGAACATCG
SlGARP (VIGS)	AACACCACCACTATGCT	TCTTGCTACACCTCCTC

## Sheet: Table S2
Table S2 The compounds were measured in SlACO1and SlGARPRNAi fruit (μg/g, DW)
RT	Compounds	CK	TRV-ACO1	TRV-GARP
1.335	valine	0.87±0.11 a	ND b	0.77±0.05 a
2.974	caffeoyl butanediamine	1.86±0.20 b	4.48±0.61 a	ND
8.579	tocopherol	2.56±0.39 a	0.70±0.07 b	2.11±0.18 a
9.078	kaempferol 3-O rutinoside	3.86±0.51 b	5.10±1.86 a	ND c
9.761	α-tomatine	8.98±0.96 a	2.02±0.23 b	8.99±2.11 a
10.082	p-diphenylethylene	1.15±0.14 a	ND b	ND b
ND: Not detected. Different letters indicate significant differences analyzed by one-way ANOVA (with Tukey's test; P < 0.05).

## Sheet: Table S3
Table S3 Mass spectrometry parameters
Abb.	Mode	Precursor ion (m/z)	Product ion (m/z)	DP	EP
JA	-	209	58.8	-60	-20
IAA-Na	+	176.2	129.9	58	20
ABA	-	263	152.6	-60	-15
SA	-	137	92.6	-52	-22
	-	137	64.8	-50	-42
ZT	+	220.3	135.9	30	24
	+	220.3	202	30	17

## Sheet: Table S4
Table S4 Gradient Elution Procedures
Time(min)	Flow rate(mL/min)	%A	%B
0	0.2	95	5
3	0.2	30	70
6	0.2	30	70
6.01	0.2	95	5
8	0.2	95	5

## Sheet: Table S5
Table S5 The contents of carotenoids in tomato leaves (μg/g, DW P<0.05).
Construct	violaxanthin	neoxanthin	lutein	β-carotene	phytoene	Lycopene	α-carotene	zeaxanthin	β-cryptoxanthin	Phytofluene	γ-carotene	xanthophylls	Total
WT	0.67±0.06 a	1.64 ±0.02 a	5.48±0.09 a	3.72±0.32 a	0.37 ±0.08 a	8.18±0.57a	1.59±0.12a	0.31±0.05a	0.18±0.03a	2.04±0.15a	0.14±0.02a	0.09±0.03a	11.88±1.20 a
SlACO1-TRV	0.10±0.01 b	1.10±0.10 b	4.82±0.26 a	3.30±0.27 a	0.34±0.08 a	9.02±0.67a	1.67±0.14a	0.25±0.03a	0.14±0.04a	2.14±0.12a	0.16±0.03a	0.08±0.01a	9.66±0.72 b
SlGARP-TRV	0.07±0.01 b	0.28±0.05 c	2.23±0.17 b	1.49±0.19 b	0.23±0.01 b	8.37±0.59a	1.61±0.16a	0.28±0.04a	0.16±0.03a	2.22±0.11a	0.17±0.04a	0.09±0.03a	4.30±0.46 c
WT	1.00±0.08 a	0.43±0.02 c	4.10±0.06 b	2.00±0.20 a	0.70±0.07 a	8.29±0.39a	1.66±0.11a	0.29±0.03a	0.19±0.02a	2.15±0.16a	0.15±0.03a	0.1±0.01a	8.20±0.97 b
SLACO1-OE	0.95±0.01 a	0.60±0.02 b	9.20±0.14 a	2.10±0.03 a	0.77±0.01 a	8.38±0.47a	1.69±0.12a	0.31±0.04a	0.18±0.04a	2.11±0.18a	0.14±0.02a	0.08±0.03a	13.0±0.21 a
SlGARP-OE	1.00±0.10 a	0.89±0.08 a	9.60±0.80 a	2.00±0.15 a	0.74±0.04 a	7.98±0.59a	1.61±0.09a	0.28±0.05a	0.21±0.03a	2.18±0.21a	0.16±0.03a	0.09±0.02a	14.0±0.45 a
Different letters indicate significant differences analyzed by one-way ANOVA (with Tukey's test; P < 0.05).

## Sheet: Table S6
Table S6 The contents of carotenoids in tomato fruits (μg/g, DW P<0.05).
Construct	violaxanthin	neoxanthin	lutein	β-carotene	phytoene	Lycopene	α-carotene	zeaxanthin	β-cryptoxanthin	Phytofluene	γ-carotene	xanthophylls	unknown1	unknown2	Total
WT	1.47±0.14a	2.59±0.14a	13.5±0.36a	26.3±1.8a	1.98±0.14a	42.57±6.97b	7.49±0.4a	1.37±0.06a	1.04±0.07a	2.12±0.15a	2.22±0.17c	1.34±0.18a	0.69±0.11a	0.63±0.07a	105.31±10.76b
SlACO1-TRV	1.36±0.11a	2.57±0.12a	13.95±0.55a	23.09±0.82a	2.39±0.2a	45.64±7.21a	7.33±0.37a	1.3±0.08a	1.17±0.1a	2.42±0.19a	2.89±0.14b	1.3±0.19a	0.72±0.11a	0.66±0.07a	105.79±10.26a
SlGARP-TRV	1.54±0.11a	2.54±0.1a	12.41±0.67a	25.67±0.58a	2.24±0.15a	58.37±5.97a	7.14±0.35a	1.32±0.05a	1.26±0.1a	2.25±0.15a	3.29±0.15a	1.34±0.2a	0.62±0.07a	0.66±0.08a	120.65±8.73a
WT	1.46±0.11a	2.67±0.16a	12.65±0.42a	22.92±1.46a	2.13±0.17a	38.26±5.67c	6.66±0.55a	1.03±0.07a	0.96±0.09a	2.22±0.19a	2.25±0.08b	1.28±0.17a	0.62±0.1a	0.7±0.08a	95.81±9.32c
SLACO1-OE	1.44±0.12a	3.72±0.15a	10.17±0.54a	21.93±0.86a	2.99±0.06a	132.34±6.27a	7±0.43a	1.24±0.09b	1.17±0.05a	2.3±0.15a	2.85±0.12a	1.25±0.18a	0.66±0.07a	0.64±0.06a	189.7±9.15a
SlGARP-OE	1.56±0.16a	2.76±0.12a	10.24±0.49a	22.13±0.4a	2.82±0.08a	54.75±7.39b	7.48±0.6a	1.06±0.09a	1.39±0.06a	1.96±0.13a	2.01±0.12b	1.45±0.17a	0.64±0.07a	0.69±0.1a	110.94±9.98b
Different letters indicate significant differences analyzed by one-way ANOVA (with Tukey's test; P < 0.05).

## Sheet: Table S7
Table S7 Contents of volatile compounds in SlACO1-TRV and SlGARP-TRV tomato fruit (μg/g, FW)
Compounds	WT	SlACO1-TRV	SlGARP-TRV
3-Hexenal	12.14 ± 0.69b	19.37± 1.10a	13.47±1.27b
α-Pinene	0.69 ± 0.15a	0.75± 0.02a	0.66±0.03a
(E)-2-Heptenal	Trace	0.39±0.04a	0.17± 0.01b
β-Myrcene	ND	0.17±0.06a	0.11±0.08a
d-Limonene	Trace	2.06± 0.05a	Trace
β-cis-Ocimene	Trace	ND	0.31± 0.06b
Undecane	0.74 ± 0.11a	0.37± 0.09b	0.77± 0.01a
Nonanal	0.31 ± 0.06b	0.55± 0.09a	0.28±0.03b
Dodecane	0.46 ± 0.03a	0.41± 0.02a	0.44± 0.03a
Methyl salicylate	0.19 ± 0.02a	0.18± 0.02a	0.06± 0.01b
Nerolidol, acetate	2.75 ± 0.02a	2.39± 0.03b	2.18± 0.12b
n-Hexadecanoic acid	0.09 ± 0.01b	1.01± 0.21a	0.08±0.01b
Linolic acid	0.77 ± 0.09a	0.69± 1.90a	0.17±0.02b
Octadecanoic acid	4.22 ± 0.59a	0.58± 0.07c	2.19±0.21b
Total	26.12 ± 2.30b	28.92±0.1a	20.89±0.38 c
Different letters indicate significant differences analyzed by one-way ANOVA (with Tukey's test; P < 0.05). ND: Not detected.
